# Supplementary material for: Sequence artefacts in a prospective series of formalin-fixed tumours tested for mutations in hotspot regions by massively parallel sequencing
Source: BMC Med Genomics. 2014 May 13;7:23. doi: 10.1186/1755-8794-7-23 (PMC4032349; doi:10.1186/1755-8794-7-23)
Supplement: Additional file 1: Table S1 — Coverage, FTH1 results, counts of C>T/G>A changes in the 1-10% allele frequency range, anatomical pathology lab, tumour type and age of block. [file 1755-8794-7-23-S1.xlsx]

## Sheet: Supp 1
Supplementary Table 1. Coverage, FTH1 results, counts of C>T changes, Anatomical Pathology lab, Tumour type and Age of block
Sample ID	Coverage (counts of reads)	G->A/C->T (counts) in the 1-10% allele frequency range	FTH1 result (Estimated copies per mirolitre)	Anatomical Pathology lab	Tumour type	Approximate age of block (days)
Ca1	18777756	4368	26.9283	AP20	Prostate	Unknown
Ca2	39184731	679	Not tested	AP26	Head and Neck	69
Ca3	50099262	647	199.13	AP26	Lung	56
Ca4	15247549	1886	33.052	AP24	Cervical	71
Ca5	36226101	506	Not tested	AP26	Bone and Soft Tissue	27
Ca6	5071097	2813	4.97257	AP4	Prostate	62
Ca7	26017727	3079	29.2352	AP22	Head and Neck	365
Ca8	19791892	3303	24.6153	AP20	Prostate	129
Ca9	14743196	4635	Not tested	AP20	Prostate	64
Ca10	37122044	656	54.2732	AP20	Head and Neck	148
Ca11	76455917	723	Not tested	AP12	Bone and Soft Tissue	Unknown
Ca12	82376022	268	30.3643	AP9	Prostate	76
Ca13	72561902	331	Not tested	AP20	Testicular	94
Ca14	60682471	5378	33.2329	AP18	Head and Neck	76
Ca15	31915801	8592	Not tested	AP13	Lung	99
Ca16	9741647	2684	86.6902	AP25	Prostate	103
Ca17	56542701	149	Not tested	AP6	Lung	48
Ca18	14616146	2480	23.8522	AP8	Cervical	91
Ca19	4458342	1536	Not tested	AP18	Head and Neck	75
Ca20	22535223	10400	29.5786	AP23	Cervical	109
Ca21	16052790	427	72.6612	AP6	Lung	47
Ca22	14573772	1375	19.6645	AP20	Lung	54
Ca23	927645	301	56.8524	AP20	Lung	90
Ca24	23686840	7091	Not tested	AP20	Thyroid	98
Ca25	25361971	5371	Not tested	AP20	Renal	43
Ca26	53492421	837	257.168	AP20	Colorectal	36
Ca27	56562965	13764	Not tested	AP20	Other	50
Ca28	32104046	11254	Not tested	AP20	Lung	50
Ca29	75840333	7451	30.8024	AP20	Prostate	295
Ca30	68280411	4641	85.6802	AP25	Prostate	182
Ca31	37644044	591	Not tested	AP21	Cervical	31
Ca32	35669548	603	Not tested	AP20	Cancer of Unknown Primary	42
Ca33	50036664	911	Not tested	AP20	Breast	61
Ca34	36021473	584	184.912	AP20	Breast	57
Ca35	38564035	643	Not tested	AP20	Other	57
Ca36	71536603	7306	Not tested	AP20	Prostate	57
Ca37	40635335	9202	55.7771	AP9	Prostate	Unknown
Ca38	40589274	209	414.55	AP13	Cervical	91
Ca39	38828499	239	243.491	AP13	Cervical	110
Ca40	22216461	5677	Not tested	AP20	Thyroid	126
Ca41	27926554	12480	21.2839	AP20	Head and Neck	87
Ca42	1056794	382	2.66031	AP20	Melanoma	91
Ca43	57437928	5889	81.8641	AP20	Head and Neck	92
Ca44	29020308	5954	64.3555	AP7	Head and Neck	80
Ca45	32833966	4352	72.0648	AP7	Head and Neck	24
Ca46	50003377	327	116.55	AP20	Cervical	112
Ca47	17076723	7629	24.8994	AP6	Breast	Unknown
Ca48	49977963	643	77.2485	AP6	Breast	Unknown
Ca49	13647595	6075	37.9602	AP20	Colorectal	227
Ca50	43239260	522	75.8434	AP20	Breast	73
Ca51	56192927	591	90.6491	AP20	Colorectal	Unknown
Ca52	37214588	3006	69.1754	AP20	Breast	5
Ca53	38056641	8744	49.6859	AP7	Melanoma	41
Ca54	42775098	1636	137.738	AP19	Oesophagogastric	29
Ca55	43209597	4631	140.423	AP26	Bone and Soft Tissue	22
Ca56	11124491	4992	11.6306	AP20	Bone and Soft Tissue	36
Ca57	22749001	9706	32.8479	AP20	Lung	112
Ca58	38158918	1031	Not tested	AP20	Ovarian	39
Ca59	34011891	1468	Not tested	AP27	Prostate	42
Ca60	4463530	1845	Not tested	AP28	Bone and Soft Tissue	47
Ca61	40327418	11088	Not tested	AP7	Head and Neck	77
Ca62	45553050	4154	Not tested	AP28	Head and Neck	35
Ca63	60184607	1057	Not tested	AP20	Prostate	10
Ca64	42094050	784	Not tested	AP6	Prostate	86
Ca65	15467773	7434	Not tested	AP6	Prostate	90
Ca66	44317136	1719	93.0779	AP6	Melanoma	91
Ca67	42216661	670	Not tested	AP6	Pancreatic	78
Ca68	32432538	7475	55.0386	AP27	Renal	93
Ca69	47205140	1516	Not tested	AP6	Prostate	86
Ca70	55520959	2414	Not tested	AP20	Prostate	17
Ca71	61651777	782	Not tested	AP20	Head and Neck	15
Ca72	45880712	2832	Not tested	AP20	Renal	140
Ca73	93441319	1785	Not tested	AP20	Other	16
Ca74	16512080	4660	41.8898	AP20	Prostate	15
Ca75	37058940	2493	Not tested	AP27	Renal	62
Ca76	22896664	5757	55.2599	AP14	Cancer of Unknown Primary	89
Ca77	43660731	5610	40.5791	AP8	Prostate	77
Ca78	52771632	642	Not tested	AP7	Head and Neck	28
Ca79	56429584	594	Not tested	AP27	Prostate	92
Ca80	44025055	4870	Not tested	AP20	Head and Neck	37
Ca81	40284208	8872	29.7287	AP7	Head and Neck	112
Ca82	44537400	3128	121.823	AP4	Cancer of Unknown Primary	128
Ca83	11820189	5421	31.6808	AP4	Prostate	91
Ca84	47649354	4912	155.792	AP14	Prostate	25
Ca85	43438686	721	75.0177	AP19	Head and Neck	39
Ca86	58621583	1482	32.1376	AP7	Cervical	35
Ca87	45167299	312	105.675	AP20	Melanoma	21
Ca88	19415061	6888	32.6861	AP22	Prostate	53
Ca89	27935068	718	74.3807	AP22	Lung	84
Ca90	40002257	755	190.55	AP27	Prostate	70
Ca91	29308972	744	119.529	AP11	Head and Neck	45
Ca92	44143320	377	101.549	AP18	Head and Neck	38
Ca93	31353029	3679	20.1062	AP20	Prostate	18
Ca94	21957618	6792	42.2557	AP20	Cancer of Unknown Primary	25
Ca95	58893020	1132	106.725	AP20	Oesophagogastric	61
Ca96	53788025	3906	33.4929	AP3	Ovarian	15
Ca97	14340215	8060	18.7166	AP3	Melanoma	132
Ca98	32180844	729	49.4956	AP7	Oesophagogastric	30
Ca99	29918123	255	86.0619	AP22	Head and Neck	20
Ca100	40322476	421	87.4785	AP7	Head and Neck	20
Ca101	41967635	318	147.23	AP19	Head and Neck	11
Ca102	50126998	873	255.18	AP27	Prostate	42
Ca103	52931324	7400	53.7592	AP20	Lung	20
Ca104	57300779	304	199.793	AP6	Colorectal	160
Ca105	31066908	282	164.918	AP6	Breast	158
Ca106	41401233	660	111.403	AP2	Other	Unknown
Ca107	45904491	375	226.722	AP24	Cervical	155
Ca108	31740183	11639	64.1218	AP6	Breast	158
Ca109	47795828	520	87.8357	AP19	Melanoma	24
Ca110	52827416	1043	65.3665	AP25	Breast	35
Ca111	44815221	627	55.7512	AP20	Lung	112
Ca112	27541110	2148	135.453	AP27	Prostate	Unknown
Ca113	8262150	1364	Not tested	AP27	Prostate	48
Ca114	42203880	1603	42.9515	AP25	Bladder	70
Ca115	30053243	3301	169.315	AP25	Breast	41
Ca116	23163697	540	139.69	AP20	Prostate	91
Ca117	3247450	761	16.1064	AP20	Lung	12
Ca118	44566183	2086	233.315	AP22	Head and Neck	14
Ca119	51369857	385	226.82	AP22	Oesophagogastric	27
Ca120	69914199	344	106.461	AP22	Head and Neck	11
Ca121	55910492	327	128.247	AP22	Lung	29
Ca122	43329322	351	210.084	AP22	Head and Neck	35
Ca123	22061538	10081	79.6649	AP22	Head and Neck	18
Ca124	70644260	554	138.444	AP22	Lung	27
Ca125	40366011	203	172.644	AP22	Pancreatic	Unknown
Ca126	45149838	2604	204.201	AP22	Oesophagogastric	14
Ca127	28117549	1350	149.49	AP27	Head and Neck	15
Ca128	2351625	769	5.23751	AP19	Bone and Soft Tissue	47
Ca129	22618219	628	110.895	AP20	Hepatic	128
Ca130	29032961	466	98.2588	AP20	Breast	128
Ca131	46213903	434	75.9474	AP20	Lung	131
Ca132	12737405	1092	84.2156	AP27	Prostate	99
Ca133	31581430	2931	90.3926	AP27	Prostate	100
Ca134	22080008	4267	32.5622	AP14	Head and Neck	197
Ca135	64783537	2468	75.1329	AP19	Bone and Soft Tissue	18
Ca136	39565654	1105	127.392	AP6	Colorectal	136
Ca137	61933031	1324	213.79	AP16	Bone and Soft Tissue	87
Ca138	47034139	2232	37.3586	AP7	Head and Neck	44
Ca139	50512597	2047	44.9337	AP18	Head and Neck	25
Ca140	40121184	2308	30.7004	AP25	Breast	29
Ca141	49733712	593	66.7112	AP25	Hepatic	182
Ca142	42821078	781	34.0337	AP20	Colorectal	243
Ca143	43904331	412	43.508	AP20	Colorectal	81
Ca144	62494672	2341	175.79	AP20	Breast	49
Ca145	27362775	7982	37.3289	AP6	Breast	144
Ca146	11873304	5015	Not tested	AP6	Melanoma	139
Ca147	54073245	1358	86.138	AP6	Prostate	140
Ca148	60524793	1838	59.6103	AP6	Ovarian	125
Ca149	23711586	11889	25.5294	AP6	Colorectal	138
Ca150	39101910	10525	38.3896	AP6	Lung	130
Ca151	51548480	709	92.0577	AP6	Breast	153
Ca152	50403497	295	72.7471	AP21	Cervical	56
Ca153	25761835	1143	24.5314	AP7	Head and Neck	18
Ca154	41201374	7228	111.163	AP7	Head and Neck	26
Ca155	37504562	1597	12.2746	AP7	Melanoma	48
Ca156	2641997	1244	105.78	AP19	Bone and Soft Tissue	63
Ca157	46379466	403	405.272	AP22	Prostate	122
Ca158	53521645	541	64.5658	AP9	Prostate	49
Ca159	1873908	483	17.4947	AP11	Prostate	133
Ca160	3725567	1535	Not tested	AP25	Prostate	120
Ca161	59581825	386	37.8352	AP20	Testicular	17
Ca162	67328501	504	43.9913	AP20	Prostate	20
Ca163	36620890	1695	88.9634	AP20	Prostate	112
Ca164	46462301	1446	51.8011	AP20	Hepatic	41
Ca165	3282282	2251	8.45635	AP25	Colorectal	88
Ca166	61800280	841	54.7492	AP25	Breast	63
Ca167	32276285	9666	170.426	AP25	Anal	658
Ca168	53916870	654	136.317	AP6	Breast	157
Ca169	33145618	347	135.49	AP6	Endometrial	104
Ca170	40209325	3638	193.023	AP6	Melanoma	119
Ca171	70307190	4138	149.662	AP6	Colorectal	143
Ca172	42444170	2205	154.08	AP6	Colorectal	49
Ca173	61598033	826	128.407	AP6	Colorectal	94
Ca174	28540341	495	175.512	AP6	Colorectal	41
Ca175	52642703	2972	51.7828	AP6	Breast	143
Ca176	61854367	445	Not tested	AP20	Lung	Unknown
Ca177	35440046	512	79.8498	AP21	Cervical	36
Ca178	70445396	508	92.1017	AP25	Breast	92
Ca179	32208512	275	130.27	AP25	Colorectal	89
Ca180	57711081	373	70.0287	AP8	Cervical	43
Ca181	71508435	376	85.572	AP6	Prostate	71
Ca182	51420917	307	109.546	AP19	Other	384
Ca183	49265719	2667	160.668	AP19	Endometrial	17
Ca184	37070874	403	73.5885	AP6	Breast	129
Ca185	47275304	500	72.829	AP6	Breast	112
Ca186	46564023	483	52.0759	AP6	Breast	168
Ca187	44023276	840	64.9166	AP20	Melanoma	4
Ca188	48472208	1513	92.8386	AP26	Head and Neck	91
Ca189	43672151	2279	61.2762	AP26	Head and Neck	210
Ca190	57186485	1147	67.505	AP26	Head and Neck	42
Ca191	44295544	1191	92.9047	AP26	Head and Neck	88
Ca192	62534666	1863	92.7774	AP26	Bone and Soft Tissue	270
Ca193	68615937	1669	130.333	AP26	Head and Neck	77
Ca194	60287581	1523	Not tested	AP26	Head and Neck	140
Ca195	54223876	1644	306.733	AP26	Bone and Soft Tissue	112
Ca196	54459666	1328	122.232	AP26	Bone and Soft Tissue	136
Ca197	57414211	1710	181.958	AP26	Bone and Soft Tissue	255
Ca198	45345136	1692	Not tested	AP26	Lung	90
Ca199	54149910	1991	187.926	AP26	Head and Neck	76
Ca200	51230019	1964	116.969	AP26	Head and Neck	89
Ca201	66753897	2743	71.4233	AP26	Head and Neck	117
Ca202	58655042	1140	112.677	AP22	Lung	33
Ca203	19934595	504	103.062	AP22	Central Nervous System	40
Ca204	46714195	421	274.772	AP22	Head and Neck	21
Ca205	54199861	741	117.657	AP20	Breast	Unknown
Ca206	45393190	1652	87.1731	AP20	Colorectal	Unknown
Ca207	62485907	322	196.752	AP22	Pancreatic	76
Ca208	38925952	239	146.695	AP22	Lung	81
Ca209	54550163	2079	90.5361	AP22	Head and Neck	42
Ca210	59122974	2574	92.276	AP20	Prostate	36
Ca211	56834493	853	102.222	AP20	Prostate	155
Ca212	42976409	461	Not tested	AP20	Lung	139
Ca213	45217711	710	74.097	AP20	Thyroid	Unknown
Ca214	40149767	1753	28.7133	AP1	Breast	127
Ca215	18346438	415	109.123	AP22	Central Nervous System	50
Ca216	54881056	1170	92.0891	AP22	Oesophagogastric	76
Ca217	64165576	1635	92.8766	AP22	Head and Neck	47
Ca218	31396394	9970	59.3212	AP22	Central Nervous System	199
Ca219	56209274	1679	252.695	AP22	Head and Neck	55
Ca220	58102177	1807	120.997	AP22	Head and Neck	42
Ca221	41755953	786	149.986	AP22	Other	48
Ca222	67890705	1694	111.688	AP22	Lung	187
Ca223	22847801	863	Not tested	AP22	Central Nervous System	157
Ca224	41914629	2619	58.7209	AP25	Oesophagogastric	Unknown
Ca225	53842156	6295	76.2512	AP3	Cervical	38
Ca226	54804851	2035	49.0798	AP11	Bone and Soft Tissue	14
Ca227	38019601	1935	53.5308	AP9	Prostate	89
Ca228	62090860	1549	79.3333	AP19	Head and Neck	44
Ca229	48510122	3420	25.2013	AP25	Colorectal	160
Ca230	48039269	1189	124.388	AP2	Prostate	56
Ca231	61988766	2370	33.3453	AP25	Oesophagogastric	245
Ca232	51546541	1409	177.746	AP25	Oesophagogastric	28
Ca233	55373438	1611	27.3366	AP25	Lung	75
Ca234	65077340	2798	39.0603	AP25	Oesophagogastric	62
Ca235	48308377	1372	46.713	AP25	Lung	79
Ca236	49805169	3108	32.8656	AP18	Cervical	41
Ca237	10117784	4595	11.1606	AP24	Biliary	851
Ca238	55265618	3843	75.2209	AP20	Colorectal	63
Ca239	70904894	1660	61.3049	AP25	Head and Neck	126
Ca240	62060546	1763	99.1507	AP25	Lung	74
Ca241	52455116	1605	85.2736	AP7	Head and Neck	55
Ca242	33370045	3865	16.9964	AP25	Colorectal	62
Ca243	34289721	639	88.8375	AP2	Prostate	49
Ca244	42495954	8857	18.3056	AP25	Colorectal	118
Ca245	52308059	1809	63.3705	AP25	Colorectal	79
Ca246	67188200	2406	42.1282	AP25	Colorectal	97
Ca247	46805817	979	131.05	AP25	Lung	85
Ca248	43543359	1231	52.3085	AP25	Breast	85
Ca249	55045319	1568	53.5822	AP25	Breast	89
Ca250	45123698	6478	Not tested	AP20	Cancer of Unknown Primary	191
Ca251	65560373	1859	Not tested	AP25	Breast	147
Ca252	50183225	1673	Not tested	AP25	Breast	122
Ca253	42562734	1107	Not tested	AP20	Cervical	54
Ca254	65739275	1827	Not tested	AP25	Breast	105
Ca255	37459494	1133	Not tested	AP24	Cervical	70
Ca256	50083120	1998	Not tested	AP18	Head and Neck	153
Ca257	53853925	1359	Not tested	AP25	Colorectal	56
Ca258	47746405	4134	Not tested	AP7	Head and Neck	238
Ca259	49757237	1588	Not tested	AP7	Oesophagogastric	132
Ca260	39904918	11735	Not tested	AP7	Head and Neck	182
Ca261	53646762	1576	Not tested	AP22	Colorectal	133
Ca262	64471792	1751	Not tested	AP22	Lung	62
Ca263	48988498	3850	83.0164	AP22	Head and Neck	50
Ca264	53476808	709	138.181	AP22	Lung	50
Ca265	36276052	1166	83.3056	AP22	Head and Neck	76
Ca266	28576622	805	58.0015	AP22	Breast	49
Ca267	41392327	2564	50.6485	AP20	Breast	71
Ca268	49552764	592	79.0811	AP25	Breast	55
Ca269	81467132	1602	50.6608	AP18	Head and Neck	28
Ca270	41318341	12934	32.4859	AP9	Prostate	43
Ca271	47390723	729	133.224	AP2	Bone and Soft Tissue	39
Ca272	45559670	13502	19.3162	AP7	Breast	Unknown
Ca273	60407017	580	198.516	AP22	Lung	Unknown
Ca274	46470110	11811	44.1793	AP3	Prostate	60
Ca275	71692010	1008	135.237	AP19	Colorectal	21
Ca276	83917565	4043	34.7094	AP2	Prostate	40
Ca277	65547200	1189	63.4408	AP19	Head and Neck	22
Ca278	72302581	4003	43.949	AP18	Head and Neck	14
Ca279	59269411	1795	91.7835	AP27	Prostate	43
Ca280	81043714	2775	50.665	AP20	Lung	28
Ca281	69985824	955	168.226	AP20	Ovarian	62
Ca282	73216894	1497	49.9279	AP20	Lung	133
Ca283	70754135	1165	51.5056	AP26	Head and Neck	83
Ca284	38367257	4951	27.3817	AP7	Cervical	45
Ca285	44917906	4779	38.5612	AP25	Breast	38
Ca286	35244592	13340	20.1591	AP25	Breast	73
Ca287	54260774	2936	40.1899	AP27	Renal	100
Ca288	66627997	3473	37.1805	AP27	Breast	107
Ca289	41789281	4536	23.8755	AP27	Colorectal	120
Ca290	29849754	9274	16.9914	AP27	Prostate	154
Ca291	81409782	3062	70.4733	AP22	Prostate	35
Ca292	80742791	3110	64.6634	AP22	Breast	Unknown
Ca293	81325534	996	92.2179	AP22	Central Nervous System	Unknown
Ca294	15319135	4779	14.3686	AP22	Head and Neck	62
Ca295	79951758	1324	47.6514	AP22	Prostate	21
Ca296	37893658	7951	37.3439	AP22	Renal	24
Ca297	47489212	471	106.796	AP22	Head and Neck	31
Ca298	79358128	1059	72.4994	AP22	Head and Neck	Unknown
Ca299	74771363	3948	134.138	AP22	Renal	66
Ca300	79595599	926	75.6325	AP22	Renal	Unknown
Ca301	49755266	4214	Not tested	AP22	Renal	112
Ca302	16021896	6836	18.7398	AP22	Other	92
Ca303	62938763	2361	207.291	AP22	Renal	63
Ca304	83630465	1859	Not tested	AP27	Prostate	107
Ca305	52714736	1565	45.1659	AP27	Prostate	59
Ca306	86500562	1545	40.9027	AP27	Prostate	64
Ca307	55519330	1247	38.115	AP27	Prostate	72
Ca308	85307903	3189	66.9086	AP27	Other	12
Ca309	41484092	7761	64.9267	AP27	Breast	148
Ca310	21068551	7895	Not tested	AP27	Melanoma	126
Ca311	47449088	1011	Not tested	AP27	Breast	34
Ca312	77829709	1271	113.382	AP27	Prostate	70
Ca313	15783823	5526	Not tested	AP22	Breast	73
Ca314	58095022	5914	Not tested	AP27	Prostate	146
Ca315	57979644	2367	Not tested	AP25	Lung	66
Ca316	99994194	4612	Not tested	AP25	Renal	101
Ca317	74844731	1459	Not tested	AP25	Colorectal	63
Ca318	86782863	3099	Not tested	AP22	Lung	67
Ca319	83953813	3753	Not tested	AP25	Lung	42
Ca320	15906987	6307	Not tested	AP27	Prostate	129
Ca321	86959487	3560	Not tested	AP7	Prostate	61
Ca322	25108965	6085	Not tested	AP27	Prostate	154
Ca323	47916268	2165	Not tested	AP2	Colorectal	61
Ca324	37309360	213	Not tested	AP26	Head and Neck	30
Ca325	23438030	6089	Not tested	AP12	Colorectal	77
Ca326	23936071	4880	Not tested	AP12	Breast	76
Ca327	48077674	12322	Not tested	AP18	Head and Neck	34
Ca328	54605305	251	Not tested	AP26	Colorectal	35
Ca329	2139326	502	Not tested	AP3	Cervical	26
Ca330	40042705	5540	Not tested	AP15	Bone and Soft Tissue	64
Ca331	53632423	1367	Not tested	AP2	Bladder	37
Ca332	45040642	1415	Not tested	AP22	Lung	Unknown
Ca333	48114326	286	Not tested	AP22	Lung	Unknown
Ca334	63223212	569	Not tested	AP22	Central Nervous System	Unknown
Ca335	33794131	495	Not tested	AP22	Breast	Unknown
Ca336	38419796	2349	Not tested	AP22	Breast	35
Ca337	50857435	1013	Not tested	AP22	Head and Neck	Unknown
Ca338	41125866	576	Not tested	AP22	Lung	Unknown
Ca339	74273199	1111	Not tested	AP22	Breast	Unknown
Ca340	44097131	1063	Not tested	AP26	Central Nervous System	41
Ca341	11990148	5968	52.0469	AP18	Head and Neck	99
Ca342	23360533	537	Not tested	AP5	Thyroid	334
Ca343	22711022	1839	Not tested	AP20	Cancer of Unknown Primary	129
Ca344	14022604	7432	8.96064	AP20	Pancreatic	35
Ca345	27641119	738	Not tested	AP22	Bone and Soft Tissue	Unknown
Ca346	52880922	775	Not tested	AP22	Lung	51
Ca347	37045414	629	Not tested	AP22	Head and Neck	126
Ca348	63540045	490	Not tested	AP22	Lung	Unknown
Ca349	75247868	353	Not tested	AP26	Bone and Soft Tissue	20
Ca350	66058721	411	Not tested	AP26	Bone and Soft Tissue	27
Ca351	12599545	3714	Not tested	AP12	Cervical	42
Ca352	35373226	11778	Not tested	AP20	Head and Neck	31
Ca353	77460318	415	Not tested	AP17	Head and Neck	17
Ca354	21355660	3016	Not tested	AP20	Breast	55
Ca355	17356327	3044	Not tested	AP20	Lung	41
Ca356	23759254	386	Not tested	AP20	Colorectal	45
Ca357	31332404	427	Not tested	AP2	Prostate	150
Ca358	25195736	1235	Not tested	AP20	Other	76
Ca359	51225316	618	Not tested	AP27	Breast	78
Ca360	45337747	3785	Not tested	AP27	Breast	100
Ca361	25851853	5522	Not tested	AP27	Prostate	78
Ca362	53823174	3700	Not tested	AP27	Prostate	87
Ca363	39644841	1923	Not tested	AP27	Prostate	93
Ca364	30934716	2968	Not tested	AP2	Breast	218
Ca365	35614870	322	Not tested	AP6	Head and Neck	Unknown
Ca366	33317385	5758	Not tested	AP25	Colorectal	50
Ca367	46073671	1289	Not tested	AP2	Breast	115
Ca368	37235352	3988	Not tested	AP25	Breast	72
Ca369	64549206	1876	Not tested	AP25	Cancer of Unknown Primary	38
Ca370	45771171	1014	Not tested	AP25	Colorectal	65
Ca371	57976596	4512	Not tested	AP27	Prostate	143
Ca372	38509260	6629	Not tested	AP27	Breast	114
Ca373	67281360	1847	Not tested	AP20	Breast	115
Ca374	58890388	3512	Not tested	AP20	Breast	205
Ca375	76448898	2100	Not tested	AP18	Head and Neck	59
Ca376	49490625	4117	Not tested	AP20	Head and Neck	57
Ca377	30810164	6573	Not tested	AP20	Breast	100
Ca378	13983195	388	Not tested	AP20	Oesophagogastric	102
Ca379	74365642	416	Not tested	AP20	Lung	60
Ca380	57925477	955	Not tested	AP7	Cervical	98
Ca381	58234242	1539	Not tested	AP20	Cervical	65
Ca382	44263275	4551	Not tested	AP7	Bone and Soft Tissue	84
Ca383	51601515	3179	Not tested	AP20	Lung	Unknown
Ca384	31317241	5602	Not tested	AP19	Colorectal	64
Ca385	30847732	5093	Not tested	AP20	Breast	98
Ca386	18457859	4600	Not tested	AP20	Breast	77
Ca387	25327908	6310	Not tested	AP20	Head and Neck	66
Ca388	52859273	3196	Not tested	AP20	Breast	113
Ca389	2206481	665	Not tested	AP20	Colorectal	99
Ca390	67270623	5999	Not tested	AP20	Central Nervous System	85
Ca391	42961439	1663	Not tested	AP20	Breast	46
Ca392	57412872	5102	Not tested	AP20	Oesophagogastric	240
Ca393	4735938	621	Not tested	AP20	Breast	106
Ca394	2263337	674	Not tested	AP20	Colorectal	218
Ca395	36400883	6718	Not tested	AP20	Breast	123
Ca396	60860928	293	Not tested	AP20	Other	73
Ca397	27027616	6674	Not tested	AP20	Colorectal	110
Ca398	68520617	9039	Not tested	AP12	Colorectal	77
Ca399	72310817	1816	Not tested	AP2	Pancreatic	61
Ca400	41172197	5937	Not tested	AP26	Other	151
Ca401	71550827	385	Not tested	AP26	Bone and Soft Tissue	73
Ca402	76529011	273	Not tested	AP26	Lung	62
Ca403	67156130	469	Not tested	AP19	Head and Neck	101
Ca404	87839739	1199	Not tested	AP26	Head and Neck	98
Ca405	62172451	980	Not tested	AP26	Head and Neck	96
Ca406	102129321	1276	Not tested	AP26	Head and Neck	84
Ca407	49661669	3317	Not tested	AP25	Bladder	96
Ca408	47874437	2374	Not tested	AP25	Breast	60
Ca409	47902342	392	Not tested	AP25	Other	350
Ca410	75188947	803	Not tested	AP25	Head and Neck	82
Ca411	63457207	1104	Not tested	AP25	Other	173
Ca412	67118951	5170	Not tested	AP22	Breast	95
Ca413	92889160	1460	Not tested	AP22	Lung	61
Ca414	56373948	2224	Not tested	AP22	Breast	Unknown
Ca415	71361016	410	Not tested	AP22	Breast	Unknown
Ca416	33110533	6400	Not tested	AP22	Breast	Unknown
Ca417	1548128	380	Not tested	AP22	Breast	48
Ca418	38586053	5611	Not tested	AP22	Pancreatic	63
Ca419	53037977	740	Not tested	AP22	Oesophagogastric	120
Ca420	52121547	1848	Not tested	AP22	Prostate	62
Ca421	29802140	131	Not tested	AP22	Central Nervous System	31
Ca422	36924155	1469	Not tested	AP22	Central Nervous System	41
Ca423	73771167	265	Not tested	AP22	Breast	104
Ca424	61912402	558	Not tested	AP22	Breast	73
Ca425	39089838	512	Not tested	AP22	Breast	31
Ca426	73112545	321	Not tested	AP22	Lung	Unknown
Ca427	43182132	228	Not tested	AP22	Central Nervous System	37
Ca428	68662730	329	Not tested	AP22	Breast	49
Ca429	61665228	220	Not tested	AP19	Colorectal	188
Ca430	62223443	250	Not tested	AP19	Colorectal	187
Ca431	70628801	291	Not tested	AP19	Colorectal	195
Ca432	24241956	9011	Not tested	AP19	Colorectal	207
Ca433	61750522	1061	Not tested	AP19	Colorectal	184
Ca434	74750797	323	Not tested	AP19	Colorectal	196
Ca435	67136404	474	Not tested	AP20	Breast	224
Ca436	66619990	177	Not tested	AP19	Colorectal	195
Ca437	47595981	227	Not tested	AP19	Breast	228
Ca438	49527576	14444	Not tested	AP19	Prostate	222
Ca439	54013485	508	Not tested	AP10	Breast	224
Ca440	17701636	6288	Not tested	AP6	Bone and Soft Tissue	94
Ca441	52838685	1226	Not tested	AP2	Testicular	143
Ca442	11196034	2757	Not tested	AP20	Oesophagogastric	15
Ca443	61175344	362	Not tested	AP22	Prostate	89
Ca444	64645713	359	Not tested	AP22	Central Nervous System	60
Ca445	68193023	1268	Not tested	AP22	Breast	55
Ca446	60998667	9293	Not tested	AP22	Renal	61
Ca447	34605954	10585	Not tested	AP22	Renal	47
Ca448	72099941	274	Not tested	AP22	Breast	67
Ca449	37323393	2456	Not tested	AP22	Renal	110
Ca450	53519330	4730	Not tested	AP3	Cervical	62
Ca451	62248791	402	Not tested	AP25	Breast	121
Ca452	80176360	314	Not tested	AP25	Breast	127
Ca453	27448027	6315	Not tested	AP25	Prostate	133
Ca454	62827310	3528	Not tested	AP25	Head and Neck	266
Ca455	37568802	7128	Not tested	AP25	Breast	152
Ca456	57018007	924	Not tested	AP25	Head and Neck	127
Ca457	46979052	2659	Not tested	AP25	Breast	114
Ca458	38425050	9785	Not tested	AP20	Colorectal	93
Ca459	2810621	685	Not tested	AP20	Head and Neck	131
Ca460	31868823	1391	Not tested	AP12	Colorectal	91
Ca461	52175561	4143	Not tested	AP19	Cervical	Unknown
Ca462	63336350	1815	Not tested	AP25	Colorectal	Unknown
Ca463	54054802	1224	Not tested	AP20	Colorectal	134
Ca464	55561194	2213	Not tested	AP25	Cancer of Unknown Primary	50
Ca465	36654485	3019	Not tested	AP12	Breast	69
Ca466	81905329	428	Not tested	AP19	Head and Neck	113
Ca467	28517770	4493	Not tested	AP7	Cervical	115
Ca468	12421173	6329	Not tested	AP19	Colorectal	217
Ca469	65986335	392	Not tested	AP19	Prostate	255
Ca470	73617348	894	Not tested	AP19	Colorectal	258
Ca471	64306509	2408	Not tested	AP19	Breast	286
Ca472	4802505	1801	Not tested	AP19	Prostate	287
Ca473	72753457	379	Not tested	AP19	Prostate	297
Ca474	61900922	313	Not tested	AP27	Prostate	127
Ca475	54408051	321	Not tested	AP27	Prostate	128
Ca476	58283284	1558	Not tested	AP27	Prostate	122
Ca477	39664699	601	Not tested	AP27	Prostate	122
Ca478	84509752	292	Not tested	AP27	Prostate	121
Ca479	43612666	651	Not tested	AP27	Other	115
Ca480	68573580	296	Not tested	AP27	Prostate	55
Ca481	31864483	5825	Not tested	AP27	Prostate	83
Ca482	67109717	341	Not tested	AP27	Prostate	80
Ca483	4956596	971	Not tested	AP22	Lung	111
Ca484	9394291	1651	Not tested	AP3	Cervical	98
Ca485	77506611	457	Not tested	AP22	Lung	93
Ca486	57585605	309	Not tested	AP12	Colorectal	122
Ca487	46182705	4147	Not tested	AP12	Colorectal	178
Ca488	42329158	718	Not tested	AP20	Ovarian	233
